# Supplementary material for: Influence of HLA Class I and II Polymorphisms on COVID-19 Severity in a South Brazilian Population
Source: Int J Mol Sci. 2025 Jun 2;26(11):5341. doi: 10.3390/ijms26115341 (PMC12154496; doi:10.3390/ijms26115341)
Supplement: Supplementary file 1 [file ijms-26-05341-s001.zip]

Archive with 2 entries (2 files):
- Suplementary Table S1.xlsx
- Supplementary Tables 2 and 3.pdf
