# Supplementary material for: Influence of HLA Class I and II Polymorphisms on COVID-19 Severity in a South Brazilian Population
Source: Int J Mol Sci. 2025 Jun 2;26(11):5341. doi: 10.3390/ijms26115341 (PMC12154496; doi:10.3390/ijms26115341)
Supplement: Supplementary file 1 [file ijms-26-05341-s001.zip › Suplementary Table S1.xlsx]

## Sheet: NSvsS
allele	N(Disease=Non-Severe)	N(Disease=0).percent	N(Disease=Severe)	N(Disease=Severe).percent	estimate	conf.low	conf.high	p.value
A*01	25	8.62%	19	7.36%	0.54287482244912	0.251762269225414	1.13537560943767	0.110158075249113
A*03	28	9.66%	27	10.47%	1.65217270038067	0.843699409368764	3.2589329902974	0.14376641671894
A*11	21	7.24%	11	4.26%	0.594458846370327	0.234382228886727	1.40677693297629	0.250856139833991
A*23	8	2.76%	13	5.04%	2.00260958907799	0.742798514778537	5.6120326574722	0.172711250695806
A*24	34	11.72%	23	8.91%	0.690505770543635	0.346773411661318	1.34517386929475	0.28210031324381
A*25	8	2.76%	3	1.16%	0.496964595334501	0.102273862356723	1.86485808582208	0.329254398752779
A*26	9	3.10%	15	5.81%	2.22592062743097	0.850508241004664	6.08610153352466	0.107546183276404
A*30	8	2.76%	11	4.26%	1.48941969566876	0.524853599129786	4.32950306492645	0.453681713826577
A*31	14	4.83%	12	4.65%	0.935125564626206	0.372321602577648	2.29456009733905	0.884058529464285
A*32	13	4.48%	12	4.65%	0.897958795480348	0.341781103887508	2.30353021915928	0.823547958999891
A*33	8	2.76%	8	3.10%	1.49271545434295	0.491476446370626	4.49038265883918	0.470888289546597
A*34	0	0.00%	4	1.55%	3409099.00584157	6.24044190756907E-28		0.9823389406558
A*66	2	0.69%	0	0.00%	2.09522289406323E-07		2.00075214081555E+60	0.987513111690829
A*68	17	5.86%	19	7.36%	1.15289665965314	0.524004558704008	2.52788481773825	0.721428497860738
A*74	1	0.34%	5	1.94%	2.57613589404549	0.361162307730413	52.0313777951088	0.409394836215885
A*80	0	0.00%	1	0.39%	3226542.8864155	2.49700364287981E-72		0.986454434190837
B*07	18	6.21%	19	7.36%	1.2407953329316	0.567827873141022	2.69796561877962	0.585112699239421
B*08	14	4.83%	18	6.98%	1.45052792056175	0.624656796358494	3.38969067925648	0.385280611788185
B*13	4	1.38%	4	1.55%	1.16274889792797	0.251106220176421	5.33733487373918	0.841801000105183
B*14	18	6.21%	20	7.75%	1.5097061340308	0.706871453768442	3.2438076336541	0.286506459648443
B*15	22	7.59%	22	8.53%	1.43067109210658	0.69817214211276	2.93921135454871	0.326379622583599
B*18	19	6.55%	13	5.04%	0.712168876723283	0.305641633095295	1.61039090675416	0.419964664127948
B*27	8	2.76%	1	0.39%	0.200766342545214	0.0106099051697052	1.15676221657479	0.137256526085992
B*35	40	13.79%	40	15.50%	1.37635756966414	0.759942848605033	2.50492032940929	0.292401616427187
B*37	5	1.72%	0	0.00%	5.34186653995885E-08		3.52580535300305E+37	0.986562450892647
B*38	7	2.41%	4	1.55%	0.519570371404729	0.120124563607664	1.97801421074614	0.34926986483451
B*39	9	3.10%	6	2.33%	0.73947604847801	0.209900951655573	2.38352770117055	0.62112850158741
B*40	13	4.48%	11	4.26%	0.820439121879963	0.298572265865783	2.15695972619409	0.69194054904499
B*41	3	1.03%	2	0.78%	0.22998470286966	0.0241069760249085	1.8124901225652	0.165581612324836
B*42	0	0.00%	2	0.78%	4618115.71195317	6.84326949013744E-62		0.987703772500827
B*44	21	7.24%	22	8.53%	1.66281504495694	0.81155459336357	3.42375033363969	0.164191109626458
B*45	4	1.38%	5	1.94%	0.927495604392392	0.166880395403464	4.79545088475415	0.92814663227428
B*46	1	0.34%	1	0.39%	0.587021762204831	0.0168652469164262	20.4858231088401	0.748018421390344
B*47	1	0.34%	0	0.00%	9.4908414606491E-07		1.24428139655001E+72	0.987465867135637
B*48	1	0.34%	0	0.00%	1.61363885684264E-06		2.03677311005322E+72	0.987945538795286
B*49	4	1.38%	6	2.33%	1.68824434213067	0.395321446893478	7.64681093434094	0.477365149672276
B*50	8	2.76%	2	0.78%	0.275141293179092	0.0393209219699014	1.19860140380616	0.120029671260086
B*51	28	9.66%	18	6.98%	0.678434161783364	0.32207524172744	1.39276489237185	0.296561851307283
B*52	5	1.72%	7	2.71%	1.13273636545816	0.297872539120895	4.43613856511411	0.853659240723921
B*53	3	1.03%	7	2.71%	2.41748059424581	0.537788871928656	12.8874823049637	0.260912959471123
B*55	3	1.03%	0	0.00%	1.04887161399342E-07		3.23736772542628E+37	0.983683727590083
B*56	3	1.03%	1	0.39%	0.352251111919348	0.0155007092134543	3.28427909149611	0.404323208980182
B*58	5	1.72%	9	3.49%	1.55524491556007	0.448010636017275	5.83060607415385	0.49208843498449
B*59	2	0.69%	0	0.00%	1.42104095246191E-07		2.83871504722816E+52	0.985550168792228
B*67	0	0.00%	1	0.39%	483517.548224652	4.15303351567895E-73		0.988169833018505
B*73	1	0.34%	0	0.00%	5.81729517741847E-08		6.70697372131698E+70	0.984942575027981
B*81	1	0.34%	3	1.16%	2.34477414302763	0.215548997858543	54.0668732633185	0.506869550904373
DRB1*01	31	10.69%	26	10.08%	1.00471732724992	0.517442766255042	1.93713946329382	0.988805755637871
DRB1*03	21	7.24%	25	9.69%	1.20736771909537	0.58298178447419	2.49322960669239	0.60959264383061
DRB1*04	33	11.38%	28	10.85%	0.909272752630737	0.477432665336101	1.7143576485893	0.769747042026799
DRB1*07	36	12.41%	20	7.75%	0.606998578621909	0.305362150610808	1.17693744981753	0.14519800201319
DRB1*08	16	5.52%	10	3.88%	0.620404051569772	0.230102152450615	1.57320832455998	0.326020392379654
DRB1*09	4	1.38%	5	1.94%	1.53838639416099	0.365139919499677	6.83280624900476	0.552733783194831
DRB1*10	3	1.03%	6	2.33%	1.46217028902033	0.312788940244018	8.05712980475568	0.637141881936347
DRB1*11	55	18.97%	27	10.47%	0.377671836066974	0.201928572499208	0.68742087743993	0.00176813367679727
DRB1*12	1	0.34%	5	1.94%	7.97412229462964	0.870879250253163	174.833786854368	0.0911262226978889
DRB1*13	38	13.10%	35	13.57%	1.14173133511216	0.620456678832924	2.09709567139695	0.668636140282025
DRB1*14	10	3.45%	8	3.10%	0.833669066916576	0.283551912640608	2.36584533958364	0.733499516671309
DRB1*15	20	6.90%	38	14.73%	2.8009905994309	1.43605452968469	5.59543590256255	0.00287691806771369
DRB1*16	10	3.45%	5	1.94%	0.642064396829648	0.174322110176413	2.06142193687999	0.473881681971134

## Sheet: NSvsC
allele	N(Disease=Non-Severe)	N(Disease=Non-Severe).percent	N(Disease=Critical)	N(Disease=Critical).percent	estimate	conf.low	conf.high	p.value
A*01	25	8.62%	30	6.55%	0.575147576391083	0.281014023443167	1.16600236640046	0.126067171921174
A*02	55	18.97%	114	24.89%	1.46078940000685	0.878427758053008	2.4388470520319	0.144831117137082
A*03	28	9.66%	43	9.39%	1.25351971758662	0.654555761980904	2.42711743549164	0.497750479475397
A*11	21	7.24%	20	4.37%	0.771257258130287	0.352938252596675	1.66950588911848	0.510271114476695
A*23	8	2.76%	25	5.46%	2.09903331040562	0.819492544219787	5.80767481256488	0.134095531501589
A*24	34	11.72%	56	12.23%	1.37350858173226	0.774153741490763	2.46174046672096	0.281029889491312
A*25	8	2.76%	6	1.31%	0.630064085422014	0.175553556592988	2.13138769768868	0.462097937302627
A*26	9	3.10%	15	3.28%	0.779662417004777	0.27750930396695	2.23423999180662	0.636731513471395
A*30	8	2.76%	19	4.15%	1.66678730709226	0.629424904465724	4.72728629243725	0.316009220655734
A*31	14	4.83%	23	5.02%	0.726028281629198	0.3052963406873	1.73814402330918	0.467644696126864
A*32	13	4.48%	10	2.18%	0.68049692926161	0.236233947152118	1.88702061663752	0.463986083183287
A*33	8	2.76%	18	3.93%	1.02195735395837	0.36591071200565	3.0199610776302	0.967525096419125
A*34	0	0.00%	2	0.44%	889104.299217465	2.05937653074349E-50		0.98662954041825
A*36	0	0.00%	1	0.22%	891862.999819143	7.45100795831013E-73		0.987616525268436
A*66	2	0.69%	2	0.44%	1.0793491944788	0.100810585059442	11.5347061610977	0.947544209604249
A*68	17	5.86%	25	5.46%	0.771402913478316	0.344032458634041	1.73409736404323	0.527185915243736
A*69	0	0.00%	2	0.44%	8599153.56569963	3.13120344334338E-58		0.986527753687514
A*74	1	0.34%	6	1.31%	1.22424819955041	0.155426724439126	25.5877941704159	0.864010741259525
B*07	18	6.21%	30	6.55%	0.970925153525895	0.458183730850136	2.07651406052192	0.938714499414993
B*08	14	4.83%	13	2.84%	0.785800228539863	0.30359500461703	1.98792833873426	0.612358443588308
B*13	4	1.38%	4	0.87%	0.77898743490437	0.148824287445455	4.00774308221588	0.760772440673629
B*14	18	6.21%	28	6.11%	0.804005883853388	0.370791324776712	1.75187180135914	0.579954443259482
B*15	22	7.59%	39	8.52%	1.06733442660283	0.536969283225228	2.14707110781924	0.853167796724096
B*18	19	6.55%	19	4.15%	0.747248002511154	0.320412765920899	1.72272893187827	0.49482111065157
B*27	8	2.76%	6	1.31%	0.631879363990471	0.157837161327837	2.29381136485155	0.495371852010106
B*35	40	13.79%	61	13.32%	0.968195288660266	0.550442135347828	1.70814344560295	0.91068657156682
B*37	5	1.72%	4	0.87%	0.259979785979857	0.0463650343985624	1.40641456674856	0.11766102696834
B*38	7	2.41%	11	2.40%	0.537099153042551	0.160502898143607	1.82223365082252	0.310794577166741
B*39	9	3.10%	13	2.84%	1.08779719173159	0.392497363708579	3.05473448821924	0.871005565919772
B*40	13	4.48%	19	4.15%	0.873738979986188	0.3541012069361	2.17209471209086	0.768964899192711
B*41	3	1.03%	6	1.31%	1.22320234122121	0.200322855818041	7.77818108723304	0.825673301095051
B*42	0	0.00%	7	1.53%	10972745.9040823	4.17252710209574E-22		0.982337530317739
B*44	21	7.24%	41	8.95%	1.61201663334469	0.825588011092303	3.2134319363842	0.166774398603538
B*45	4	1.38%	6	1.31%	1.16640559038415	0.274047487531146	5.42768123106834	0.83627326233217
B*46	1	0.34%	1	0.22%	0.307513072647103	0.00937152681213477	10.0889947731203	0.464334136711245
B*47	1	0.34%	2	0.44%	1.67563914866163	0.102520727326494	46.1883747648663	0.721268337884037
B*48	1	0.34%	3	0.66%	1.60502608149391	0.137167821158241	39.9491589701282	0.724723253591952
B*49	4	1.38%	15	3.28%	3.79419351242723	1.13345649558802	15.3364665980673	0.0405393491098308
B*50	8	2.76%	17	3.71%	1.64863821718289	0.598606227810768	4.77445783148367	0.340431344191432
B*51	28	9.66%	37	8.08%	0.792231278607224	0.411867578811232	1.52507313033053	0.484025741949738
B*52	5	1.72%	15	3.28%	1.41422667695405	0.416118014074321	5.4302443760089	0.592179864581213
B*53	3	1.03%	13	2.84%	2.55182809471147	0.691053056669634	12.4534847200124	0.191191959386251
B*55	3	1.03%	7	1.53%	0.725455845517443	0.170486443372371	3.7825253053991	0.675683366471894
B*56	3	1.03%	0	0.00%	2.81574872445653E-07		4.11670711711763E+38	0.984916515176636
B*58	5	1.72%	6	1.31%	0.269127648284107	0.0584194807553181	1.22965858490901	0.0861545179804581
B*59	2	0.69%	0	0.00%	4.00504329388846E-08		3.38595377360077E+48	0.983445008915046
B*73	1	0.34%	0	0.00%	1.6976702664536E-08		2.02095650518863E+70	0.983829602058071
B*81	1	0.34%	0	0.00%	1.44520914278207E-06		1.87616956872182E+72	0.987845909461835
B*82	0	0.00%	1	0.22%	3042849.86374783	2.33227174202551E-72		0.986507408309
DRB1*01	31	10.69%	41	8.95%	0.929102251943286	0.494871130865381	1.74782238328547	0.818727176574731
DRB1*03	21	7.24%	46	10.04%	1.33096008483703	0.680202843866367	2.64394870591911	0.407284943128106
DRB1*04	33	11.38%	54	11.79%	1.06929004766543	0.594719091409423	1.93283814145837	0.823216345754162
DRB1*07	36	12.41%	49	10.70%	0.722208104521864	0.398564188862963	1.30506509146575	0.280815259750067
DRB1*08	16	5.52%	26	5.68%	1.10082678838196	0.489191024782664	2.50910935479191	0.816917400430341
DRB1*09	4	1.38%	7	1.53%	1.52160585329934	0.345199999841685	7.44200778229682	0.58488015866879
DRB1*10	3	1.03%	6	1.31%	1.3333051659706	0.279839857382584	7.45756894399181	0.723977056433128
DRB1*11	55	18.97%	54	11.79%	0.512082597411054	0.292241268169888	0.888580148913412	0.018008243149754
DRB1*12	1	0.34%	4	0.87%	7.38348326225464	0.457735887411383	188.176844109802	0.15194611241439
DRB1*13	38	13.10%	45	9.83%	0.741197899786865	0.403168135525812	1.35922563759449	0.332544798650696
DRB1*14	10	3.45%	25	5.46%	1.84934802965191	0.783311232559877	4.6338862486278	0.171919422820003
DRB1*15	20	6.90%	53	11.57%	1.48490717595466	0.762534965654539	2.95457899995761	0.250693410681722
DRB1*16	10	3.45%	19	4.15%	1.29101153858833	0.511339123132654	3.38064616418576	0.59311505819081

## Sheet: NSvsSC
allele	N(Disease=Non – Severe )	N(Disease=Non – Severe ).percent	N(Disease=Severe+Critical )	N(Disease=Severe+Critical ).percent	estimate	conf.low	conf.high	p.value
A*01	25	8.62%	49	6.84%	0.579722721944172	0.314518370840979	1.07528878651688	0.0809992510543528
A*02	55	18.97%	164	22.91%	1.29929051567758	0.832745082209736	2.03751198710222	0.250555840921397
A*03	28	9.66%	70	9.78%	1.39320893564024	0.800674724487118	2.47365944253388	0.247906118082361
A*11	21	7.24%	31	4.33%	0.644915018624745	0.326967733690404	1.28010807606343	0.205720657575606
A*23	8	2.76%	38	5.31%	1.95286566287823	0.856424490667192	4.91902814373092	0.129144770575059
A*24	34	11.72%	79	11.03%	1.07699932962973	0.647200783073004	1.81390166494864	0.777339921538424
A*25	8	2.76%	9	1.26%	0.533027695469748	0.181252642974658	1.57643203841012	0.248218382429881
A*26	9	3.10%	30	4.19%	1.37203247789059	0.597261862760778	3.39184101880694	0.471051361027802
A*29	12	4.14%	30	4.19%	0.801794304528563	0.365504284655827	1.82573530398776	0.587621227869137
A*30	8	2.76%	30	4.19%	1.52555508800283	0.650471113296625	3.92436991494457	0.351798674215084
A*31	14	4.83%	35	4.89%	0.791180132410122	0.376201156782344	1.71427059450227	0.542402988084213
A*32	13	4.48%	22	3.07%	0.84354826085122	0.370707707109005	1.96018547000231	0.686859117254299
A*33	8	2.76%	26	3.63%	1.26660755153581	0.528565319202955	3.29673646089895	0.608883435968171
A*34	0	0.00%	6	0.84%	912289.763252335	1.2890474962968E-16		0.979188957755949
A*36	0	0.00%	1	0.14%	197413.044380409	8.57571264177745E-43		0.981831149161849
A*66	2	0.69%	2	0.28%	0.544610396071628	0.0547204727813305	5.40306230067875	0.585039684360936
A*68	17	5.86%	44	6.15%	0.901251884835444	0.462414258763576	1.803158586302	0.763364482485998
A*69	0	0.00%	2	0.28%	1739993.56348877	1.04223808702269E-34		0.980574279283566
A*74	1	0.34%	11	1.54%	1.79735828608879	0.307167312315658	34.2240701450745	0.589457042741967
A*80	0	0.00%	1	0.14%	572433.900807215	2.37296531398701E-42		0.980245099231446
B*07	18	6.21%	49	6.84%	1.0304410248524	0.541083748515837	2.01553163319697	0.928447324040873
B*08	14	4.83%	31	4.33%	1.10993255667941	0.528561787842557	2.4061949840036	0.78609219526152
B*13	4	1.38%	8	1.12%	0.904809792340448	0.255885849733385	3.68185538746135	0.880203420142633
B*14	18	6.21%	48	6.70%	1.01931591681054	0.533836740173163	2.00015649971313	0.954510303116926
B*15	22	7.59%	61	8.52%	1.11348844105773	0.616206566965912	2.05934275096031	0.725893697959391
B*18	19	6.55%	32	4.47%	0.729136492003301	0.363504042303126	1.48269470008585	0.376271176208613
B*27	8	2.76%	7	0.98%	0.43943087726039	0.127459824004113	1.42793277590279	0.175758785363064
B*35	40	13.79%	101	14.11%	1.15091855586689	0.705771767524018	1.89761893422097	0.576675049691292
B*37	5	1.72%	4	0.56%	0.168547417005825	0.032108149312036	0.836926088399374	0.0298888403131594
B*38	7	2.41%	15	2.09%	0.596768445457089	0.205766329012874	1.81891470117341	0.347683410591063
B*39	9	3.10%	19	2.65%	0.870053949240958	0.353300740229181	2.24378957488147	0.76557716959185
B*40	13	4.48%	30	4.19%	0.941755970477699	0.437085390838946	2.09837850323162	0.880018221440515
B*41	3	1.03%	8	1.12%	0.796388822455599	0.165026342370666	4.46612032250229	0.78165594841056
B*42	0	0.00%	9	1.26%	5001928.11827918	1.59616550460152E-17		0.981719264744102
B*44	21	7.24%	63	8.80%	1.58320826426243	0.884490758852699	2.9180110739054	0.129912419370986
B*45	4	1.38%	11	1.54%	0.968134214627938	0.27210734781126	4.00362838761994	0.96147363580536
B*46	1	0.34%	2	0.28%	0.33560887780276	0.0251156652609393	8.58590707387188	0.424122978837931
B*47	1	0.34%	2	0.28%	0.899790291000162	0.0599663955641491	23.1130551758012	0.939459973081047
B*48	1	0.34%	3	0.42%	1.02795746976661	0.093958365044195	24.6619934279666	0.983219163400633
B*49	4	1.38%	21	2.93%	2.74152622817868	0.907469941900224	10.2996469498695	0.0959838381363898
B*50	8	2.76%	19	2.65%	1.05145058687449	0.409689693552035	2.86676282407939	0.918583881357904
B*51	28	9.66%	55	7.68%	0.713308330269679	0.401640852354533	1.27846562354815	0.251253108463931
B*52	5	1.72%	22	3.07%	1.34761380810182	0.464012659848465	4.56609218931341	0.603169920964173
B*53	3	1.03%	20	2.79%	2.35173256348588	0.710279583250485	10.7193445729397	0.202141548656919
B*55	3	1.03%	7	0.98%	0.462088206503033	0.112179481558799	2.35046642206278	0.304417891982579
B*56	3	1.03%	1	0.14%	0.142261090167547	0.00596138064758471	1.46068026240315	0.132766639068995
B*57	8	2.76%	19	2.65%	0.810792698901338	0.327038288151215	2.15088249804241	0.658764088811584
B*58	5	1.72%	15	2.09%	1.04696509346911	0.334581239627443	3.72485814184438	0.939561729298971
B*59	2	0.69%	0	0.00%	7.96557575267526E-08		8.6735733792511E+28	0.975343599231666
B*67	0	0.00%	1	0.14%	63073.8776777581	2.73686434502269E-43		0.983531084837918
B*73	1	0.34%	0	0.00%	4.00592202862364E-08		9.1854401578284E+39	0.974621378747034
B*81	1	0.34%	3	0.42%	1.09784634223487	0.0831357113073551	26.933193148779	0.944795030244343
B*82	0	0.00%	1	0.14%	572433.900825391	2.37296531042757E-42		0.980245099231676
DRB1*01	31	10.69%	67	9.36%	0.846545636328746	0.492742856103007	1.46967759194422	0.549019332666813
DRB1*03	21	7.24%	71	9.92%	1.40474066717922	0.78183355952747	2.5903316910597	0.264275534202242
DRB1*04	33	11.38%	82	11.45%	0.997698028087894	0.597867472195348	1.68365151434555	0.993020691653089
DRB1*07	36	12.41%	69	9.64%	0.734524240822822	0.436982710628191	1.24202364100708	0.245787947542698
DRB1*08	16	5.52%	36	5.03%	0.875365809234373	0.428581754880552	1.83067067006883	0.717854800609632
DRB1*09	4	1.38%	12	1.68%	1.45380335726882	0.429999362299097	5.92067138629576	0.568088341194972
DRB1*10	3	1.03%	12	1.68%	1.33633712747793	0.35223558780798	6.58141918737309	0.689435989349036
DRB1*11	55	18.97%	81	11.31%	0.46648878265477	0.287214375385392	0.754736919289668	0.00193375857992772
DRB1*12	1	0.34%	9	1.26%	6.87635353030232	0.919246053139904	141.251404213658	0.0976397886783482
DRB1*13	38	13.10%	80	11.17%	0.899422353156256	0.540754402383338	1.50919222631003	0.684914561337872
DRB1*14	10	3.45%	33	4.61%	1.29689369278562	0.593002947225265	3.0383178656347	0.529306258317799
DRB1*15	20	6.90%	91	12.71%	1.88164092784375	1.05885523823428	3.45557681274581	0.0354070113042629
DRB1*16	10	3.45%	24	3.35%	1.00953850445674	0.432273878782606	2.47591197273823	0.982842502111736

## Sheet: SvsC
allele	N(Disease=Severe)	N(Disease=Severe).percent	N(Disease=Critical)	N(Disease=Critical).percent	estimate	conf.low	conf.high	p.value
A*01	19	7.36%	30	6.55%	0.839434691911224	0.441658319197525	1.62542484478122	0.596618144345695
A*02	50	19.38%	114	24.89%	1.56179171398763	0.995524169298837	2.4657402642678	0.053626349145251
A*03	27	10.47%	43	9.39%	0.915747735642981	0.527243712771491	1.61228620136	0.756792015597893
A*11	11	4.26%	20	4.37%	1.10876824871059	0.507129594390626	2.54043603590966	0.799932250818987
A*23	13	5.04%	25	5.46%	1.01338613585561	0.495206622345213	2.15667857611293	0.971521693060234
A*24	23	8.91%	56	12.23%	1.55304341990902	0.896360897637033	2.75892087565291	0.123457373766681
A*25	3	1.16%	6	1.31%	1.25384327480367	0.315460267414902	6.1618814446074	0.756816737169841
A*26	15	5.81%	15	3.28%	0.517728636257011	0.236137424361209	1.13366427321818	0.0972398975314187
A*29	11	4.26%	19	4.15%	0.997299613058543	0.45242614615948	2.29469997977952	0.99474381584967
A*30	11	4.26%	19	4.15%	0.996995598689509	0.454390643367123	2.28359244838734	0.994116972362018
A*31	12	4.65%	23	5.02%	0.96435239723953	0.456551312372412	2.12248345232525	0.925618843550493
A*32	12	4.65%	10	2.18%	0.470232915815946	0.186919751253995	1.16047349931957	0.101288900300177
A*33	8	3.10%	18	3.93%	1.20382449582751	0.508980177206191	3.08475522286442	0.682779667048014
A*34	4	1.55%	2	0.44%	0.185628696440911	0.0245848594124757	1.0160601638952	0.0608574570744076
A*36	0	0.00%	1	0.22%	409154.451619954	1.73903433761437E-42		0.98074537686397
A*66	0	0.00%	2	0.44%	2668629.85221499	4.57476138918758E-36		0.98073756277492
A*68	19	7.36%	25	5.46%	0.711253049260678	0.367363679379902	1.39324294500013	0.31371870952317
A*69	0	0.00%	2	0.44%	1171089.8353056	3.76290328571225E-37		0.982121608281403
A*74	5	1.94%	6	1.31%	0.552121489890402	0.156419563293427	2.02156669236148	0.350984832908187
A*80	1	0.39%	0	0.00%	1.05695313401887E-06		2.53498205939973E+41	0.979496546922102
B*07	19	7.36%	30	6.55%	0.836715771547955	0.443896565171246	1.60732109996079	0.585139842621531
B*08	18	6.98%	13	2.84%	0.40482477242635	0.182536701417925	0.877675569543963	0.0228549404986886
B*13	4	1.55%	4	0.87%	0.541325908400887	0.117720998866811	2.48630146634678	0.415322664797055
B*14	20	7.75%	28	6.11%	0.619364143540903	0.324467939740435	1.19507074502529	0.147798049229093
B*15	22	8.53%	39	8.52%	0.975017165479181	0.542891539923885	1.78418431143891	0.933293705264583
B*18	13	5.04%	19	4.15%	0.866502346023925	0.407889236268253	1.89385858855813	0.712264436018131
B*27	1	0.39%	6	1.31%	3.55771779290281	0.568243489854352	69.1149965701027	0.251460305206245
B*35	40	15.50%	61	13.32%	0.784936000738908	0.482311110364969	1.28349671664293	0.33113439869931
B*37	0	0.00%	4	0.87%	3677374.13366009	1.02702285295847E-26		0.981555941701356
B*38	4	1.55%	11	2.40%	1.47288878742267	0.468864519598894	5.6012839550053	0.530256656735196
B*39	6	2.33%	13	2.84%	1.03318679169012	0.382852654715718	3.08709152137981	0.950251185707127
B*40	11	4.26%	19	4.15%	1.06100721878684	0.481844854346455	2.44336926049873	0.885271116705077
B*41	2	0.78%	6	1.31%	2.15119962762875	0.465796215933767	15.3082838331687	0.365213640100537
B*42	2	0.78%	7	1.53%	1.76561879717445	0.400471663048808	12.2815398712593	0.492756900242663
B*44	22	8.53%	41	8.95%	1.17713547213321	0.659916525735294	2.14673185120815	0.586370961519393
B*45	5	1.94%	6	1.31%	0.621219650058013	0.178400924760622	2.25079514010544	0.45011676781727
B*46	1	0.39%	1	0.22%	0.384086132795283	0.0144725750987529	10.1710586608445	0.509319923375108
B*47	0	0.00%	2	0.44%	972710.600723959	4.27430029249186E-37		0.982305630686006
B*48	0	0.00%	3	0.66%	2060314.01959539	7.06777698648526E-41		0.985865797637759
B*49	6	2.33%	15	3.28%	1.50763437631651	0.573344659655067	4.46966072585795	0.425715529372702
B*50	2	0.78%	17	3.71%	6.28578066790922	1.67059130915383	41.2627598390209	0.0181771374898248
B*51	18	6.98%	37	8.08%	1.11695290523897	0.601125095669965	2.13489419834577	0.730964383087545
B*52	7	2.71%	15	3.28%	1.21275535482158	0.484371651897934	3.31891431026723	0.69005823390827
B*53	7	2.71%	13	2.84%	1.17142307656974	0.449445728438586	3.30118999866592	0.752290462833871
B*55	0	0.00%	7	1.53%	2837588.08964683	3.49415475202618E-15		0.9779228879671
B*56	1	0.39%	0	0.00%	6.37533251784351E-07		1.53076851650848E+41	0.978743436381112
B*57	5	1.94%	14	3.06%	1.90179670034823	0.685727110999262	6.17178993847345	0.242112075580285
B*58	9	3.49%	6	1.31%	0.427419677716688	0.134656757302347	1.2732997140452	0.130926046599016
B*67	1	0.39%	0	0.00%	6.36384202759524E-07		1.51834063497972E+41	0.978740749591777
B*81	3	1.16%	0	0.00%	7.14437193354475E-08		2.43852629927149E+37	0.983302390107177
B*82	0	0.00%	1	0.22%	683598.190141031	2.85032848868871E-42		0.979980706661573
DRB1*01	26	10.08%	41	8.95%	0.775626942595586	0.440863296128577	1.37852615474914	0.380609687560284
DRB1*03	25	9.69%	46	10.04%	1.04900938532169	0.600326617607294	1.86443188534033	0.868094794524589
DRB1*04	28	10.85%	54	11.79%	1.12617304175561	0.663724719197156	1.94103918451714	0.663307346779195
DRB1*07	20	7.75%	49	10.70%	1.62276496406597	0.908071340351991	2.99202390830881	0.109982915111621
DRB1*08	10	3.88%	26	5.68%	1.43088309725234	0.667595783599639	3.28132296100702	0.373076351241472
DRB1*09	5	1.94%	7	1.53%	0.8697313547114	0.26429242256282	3.0730285227952	0.81936235129479
DRB1*10	6	2.33%	6	1.31%	0.660218531669907	0.193896880090358	2.25082768153029	0.497456769955703
DRB1*11	27	10.47%	54	11.79%	1.294105625607	0.754347765937509	2.26359195656358	0.356242085416532
DRB1*12	5	1.94%	4	0.87%	0.400956436345549	0.0918666554301541	1.64614781129536	0.201195229892637
DRB1*13	35	13.57%	45	9.83%	0.659178544359522	0.38985274437398	1.11876612785146	0.120238694156323
DRB1*14	8	3.10%	25	5.46%	1.7809748383225	0.795180420844182	4.40386324138738	0.18082822187091
DRB1*15	38	14.73%	53	11.57%	0.659499460826249	0.396023414543761	1.10054642586439	0.109555980487552
DRB1*16	5	1.94%	19	4.15%	2.13146102550107	0.817186728428661	6.64844462581507	0.148628713790583

## Sheet: SvsD
allele	N(Desfecho1=Survival)	N(Desfecho1=Survival).percent	N(Desfecho1=Death)	N(Desfecho1=Death).percent	estimate	conf.low	conf.high	p.value
A*01	15	6.52%	15	6.58%	1.23940708395766	0.545127049737761	2.83326186301653	0.607125187298016
A*02	52	22.61%	62	27.19%	1.52328278767953	0.869527509681967	2.68696182146656	0.142770095926168
A*03	28	12.17%	15	6.58%	0.373120758579828	0.171291770282436	0.779977859410787	0.0103666149497569
A*11	10	4.35%	10	4.39%	1.07303717490678	0.398717175062966	2.8975392234446	0.887926661432419
A*23	14	6.09%	11	4.82%	0.759554154848249	0.310112212120038	1.82380913116503	0.538994651724528
A*24	31	13.48%	25	10.96%	0.85632992318958	0.442224219367991	1.65216796282864	0.643401043006273
A*25	1	0.43%	5	2.19%	7.15077667966277	1.01173453280782	146.687221243915	0.0886681166256494
A*26	7	3.04%	8	3.51%	1.04080941571058	0.343370655697454	3.22401497548398	0.94324619750491
A*29	8	3.48%	11	4.82%	1.50553752102538	0.55366265371214	4.26629796552855	0.426465250362103
A*30	10	4.35%	9	3.95%	0.917344657978957	0.332579377420219	2.5037059326184	0.865380225590379
A*31	11	4.78%	12	5.26%	0.683608043649869	0.264738648209647	1.75584422101518	0.426315561127532
A*32	8	3.48%	2	0.88%	0.398835619958964	0.0544616515093668	1.8707527298908	0.286382191239013
A*33	8	3.48%	10	4.39%	1.12634591185471	0.4082876017843	3.18961579656285	0.818074206925526
A*34	1	0.43%	1	0.44%	0.745002938238365	0.0278778770808547	19.8129148457704	0.839563550600161
A*36	0	0.00%	1	0.44%	1032206.46886978	8.57089294979633E-73		0.987484448550925
A*66	1	0.43%	1	0.44%	1.3127350019756	0.0463534305075959	37.6771842455252	0.856491345100342
A*68	9	3.91%	16	7.02%	2.20022343346434	0.851377690680837	6.10051232635298	0.112824049399928
A*69	1	0.43%	1	0.44%	1.43995286947552	0.0538409027616385	38.730803708786	0.802616241125378
A*74	0	0.00%	6	2.63%	15717625.5903961	3.95889569346674E-31		0.985374094307639
B*07	14	6.09%	16	7.02%	1.00427980434358	0.44569507566294	2.27905632524078	0.991754751907756
B*08	6	2.61%	7	3.07%	1.32426088104879	0.404599425584996	4.46499880093135	0.640306803524597
B*13	1	0.43%	3	1.32%	3.1220146304668	0.376691520352249	64.9956833929594	0.335402668842531
B*14	13	5.65%	15	6.58%	1.0897197444885	0.467460052441353	2.57682532676601	0.842385276616442
B*15	20	8.70%	19	8.33%	0.748089154148835	0.354352786418298	1.56276611177959	0.440779381084106
B*18	13	5.65%	6	2.63%	0.459034474545077	0.14764147362804	1.29232217933932	0.153176442081442
B*27	2	0.87%	4	1.75%	2.15011637064955	0.34326066316668	18.3384463176613	0.431673483684798
B*35	30	13.04%	31	13.60%	1.05127275503618	0.563660034820342	1.96381639733339	0.874812311831253
B*37	1	0.43%	3	1.32%	3.02269552903002	0.33266853483695	66.6492720408111	0.367943295411145
B*38	6	2.61%	5	2.19%	0.713474931895599	0.183950062236916	2.66872784066041	0.613064254046946
B*39	7	3.04%	6	2.63%	0.799865521530186	0.227041826459853	2.76122370752433	0.721449187062847
B*40	9	3.91%	10	4.39%	1.6667970134169	0.599887055651648	4.75710716019808	0.327508518868462
B*41	3	1.30%	3	1.32%	1.0467184043581	0.163076013862328	6.74888174037726	0.960266941749105
B*42	3	1.30%	4	1.75%	1.11442046035356	0.215821890092984	6.4191472526813	0.896845826626613
B*44	19	8.26%	22	9.65%	1.33415201966336	0.641558309513155	2.80584233665445	0.441430122744291
B*45	4	1.74%	2	0.88%	0.660832256514007	0.0843030990809349	3.9232749657114	0.655808823901109
B*46	0	0.00%	1	0.44%	1029778.55794921	8.33345578322099E-73		0.987486576542428
B*47	1	0.43%	1	0.44%	0.767724634973584	0.0246964644449632	24.3498146704768	0.866989263222281
B*48	1	0.43%	2	0.88%	2.00284555338458	0.172977004278781	46.6227340744472	0.589123610253857
B*49	11	4.78%	4	1.75%	0.482093546167105	0.122259710516666	1.60008370990261	0.254792841966959
B*50	9	3.91%	8	3.51%	1.1779022482163	0.392638836323117	3.545909770393	0.767444587948311
B*51	17	7.39%	20	8.77%	1.26503088760514	0.601456230466183	2.69159246456213	0.536174205275737
B*52	6	2.61%	9	3.95%	2.00493374708124	0.643246065021402	6.70466226400887	0.237029008333679
B*53	7	3.04%	6	2.63%	0.878414754310145	0.249798169075083	3.02966999829805	0.83583578951821
B*55	3	1.30%	4	1.75%	1.18597833917397	0.236826144005476	6.60143466186703	0.8346878283153
B*57	8	3.48%	6	2.63%	0.617639590621015	0.18406519755657	1.96822861418384	0.417383529603013
B*58	2	0.87%	4	1.75%	2.352802065129	0.382327678771633	19.3578240860529	0.371100064783744
B*82	1	0.43%	0	0.00%	4.68493668556183E-07		5.93639006221179E+71	0.986827841434752
DRB1*01	19	8.26%	22	9.65%	0.995910520440096	0.481669294999021	2.06466200505053	0.991147702484328
DRB1*03	21	9.13%	25	10.96%	1.44926885852839	0.718554892920687	2.96499249461224	0.302533971256319
DRB1*04	24	10.43%	30	13.16%	1.35460547497635	0.70553319619463	2.62833468515184	0.363849809304046
DRB1*07	22	9.57%	27	11.84%	1.49583420270155	0.7663350518004	2.95409429028375	0.240232533191227
DRB1*08	11	4.78%	15	6.58%	1.32770589854146	0.53668448783808	3.37550435860258	0.542076823326548
DRB1*09	7	3.04%	0	0.00%	6.18799468133183E-08		3.99369997881088E+24	0.983795631651296
DRB1*10	4	1.74%	2	0.88%	0.872217436396058	0.110909454619158	5.10527202549205	0.88291077177997
DRB1*11	33	14.35%	21	9.21%	0.608153927113467	0.308801293195657	1.18062913937841	0.14438997801513
DRB1*12	2	0.87%	2	0.88%	1.44578128169444	0.127846303049429	16.6299522668913	0.758128321763327
DRB1*13	23	10.00%	22	9.65%	0.890300117459199	0.435928480500088	1.81473563934816	0.748245994043132
DRB1*14	13	5.65%	12	5.26%	0.957668194943883	0.38412935832533	2.38379540591509	0.925308181019181
DRB1*15	27	11.74%	26	11.40%	0.814424583190097	0.419020643686256	1.57618895362778	0.542137564594808
DRB1*16	9	3.91%	10	4.39%	1.1326060345149	0.408005671051989	3.206581559609	0.810619916965381
